# Supplementary material for: Impact of histone post-translational modification inhibitors on lifespan, reproduction, and stress response in the rotifer Brachionus manjavacas
Source: PLoS One. 2025 Oct 29;20(10):e0324769. doi: 10.1371/journal.pone.0324769 (PMC12571253; doi:10.1371/journal.pone.0324769)
Supplement: S2 File — Data files for gene expression, survivorship, reproduction, and heat stress response. (XLSX) [file pone.0324769.s002.xlsx]

## Sheet: Table S1.
Table S1. Gene expression counts of histone deacetylase enzymes (HDACs) and the SETDB1 enzyme in the rotifer Brachionus manjavacas across different ages (1-, 3-, 6-, and 10-days old).
Gene	A1_1	A1_2	A1_3	A1_4	A1_5	A3_1	A3_2	A3_3	A3_4	A3_5	A6_1	A6_2	A6_3	A6_4	A6_5	A10_1	A10_2	A10_3	A10_4	A10_5
HDAC1	1486.68	1560.21	1263.21	1340.96	1546.77	3991.7	4068.76	4359.18	4065.69	3815.88	4200.53	4204.99	3921.56	4102.65	3639.85	4222.36	4325.32	4112	4329.84	4447.34
HDAC3	1325.01	1609.31	1185.45	1264.22	1179.59	2701.39	2690.7	2668.69	2533.19	2673.45	3320.14	3044.55	2780.84	3242.98	3262.13	3592.15	3143.62	2770.36	3092.75	3148.31
HDAC6	1232.51	1191.07	1231.92	1170.51	1239.9	3811.61	3675.18	3791.96	3640.08	3833.41	4150.17	3705.27	3588.85	3762.96	3825.49	5489.06	3833.89	3505.49	3754.11	3674.92
HDAC8	292.503	275.492	204.845	288.696	295.341	870.801	974.982	942.876	1064.41	933.518	1021.22	1066.39	1040.69	926.723	997.953	1106.01	954.448	1145.74	1098.19	907.62
HDCA10	12.5001	12.729	8.53523	15.7242	10.6429	309.336	326.049	360.785	350.084	414.897	289.113	319.598	358.246	405.648	451.762	365.517	334.246	382.903	304.906	288.358
SETDB1	31.667	18.1843	21.8122	25.7877	24.8335	33.8998	37.9863	32.545	38.5486	10.2263	32.6418	43.8352	55.3331	37.3767	18.2422	34.6611	64.3874	58.3754	72.5136	101.162

## Sheet: Table S2.
Table S2. Survivorship data from the different treatments and the control group.
Subject	Treatment	Time	Censor
1	Control	19	1
2	Control	18	1
3	Control	16	1
4	Control	6	1
5	Control	12	1
6	Control	13	1
7	Control	17	1
8	Control	19	1
9	Control	5	1
10	Control	10	1
11	Control	14	1
12	Control	7	1
13	Control	15	1
14	Control	9	1
15	Control	4	1
16	Control	17	1
17	Control	23	1
18	Control	3	1
19	Control	6	1
20	Control	7	1
21	Control	19	1
22	Control	17	1
23	Control	1	0
24	Control	4	1
25	Control	19	1
26	Control	6	0
27	Control	13	1
28	Control	14	1
29	Control	8	1
30	Control	9	1
31	Control	16	1
32	Control	6	1
33	Control	13	1
34	Control	8	1
35	Control	4	1
36	Control	14	1
37	Control	3	1
38	Control	11	1
39	Control	14	1
40	Control	0	0
41	Control	11	1
42	Control	16	1
43	Control	10	1
44	Control	8	1
45	Control	6	1
46	Control	11	1
47	Control	2	1
48	Control	4	1
49	Control	13	1
50	Control	16	1
51	Control	15	1
52	Control	15	1
53	Control	17	1
54	Control	6	1
55	Control	1	0
56	Control	8	1
57	Control	14	1
58	Control	11	1
59	Control	22	1
60	Control	17	1
61	Control	6	1
62	Control	6	1
63	Control	2	1
64	Control	5	1
65	Control	5	1
66	Control	0	1
67	Control	15	1
68	Control	18	1
69	Control	9	1
70	Control	5	1
71	Control	8	1
72	Control	13	1
73	1 mM β-Hydroxybutyrate	5	1
74	1 mM β-Hydroxybutyrate	10	1
75	1 mM β-Hydroxybutyrate	21	1
76	1 mM β-Hydroxybutyrate	24	1
77	1 mM β-Hydroxybutyrate	0	1
78	1 mM β-Hydroxybutyrate	14	1
79	1 mM β-Hydroxybutyrate	19	1
80	1 mM β-Hydroxybutyrate	18	1
81	1 mM β-Hydroxybutyrate	16	1
82	1 mM β-Hydroxybutyrate	13	1
83	1 mM β-Hydroxybutyrate	14	1
84	1 mM β-Hydroxybutyrate	11	1
85	1 mM β-Hydroxybutyrate	17	1
86	1 mM β-Hydroxybutyrate	15	1
87	1 mM β-Hydroxybutyrate	13	1
88	1 mM β-Hydroxybutyrate	14	1
89	1 mM β-Hydroxybutyrate	5	1
90	1 mM β-Hydroxybutyrate	14	1
91	1 mM β-Hydroxybutyrate	19	1
92	1 mM β-Hydroxybutyrate	14	1
93	1 mM β-Hydroxybutyrate	5	1
94	1 mM β-Hydroxybutyrate	6	1
95	1 mM β-Hydroxybutyrate	16	1
96	1 mM β-Hydroxybutyrate	14	1
97	1 mM β-Hydroxybutyrate	4	1
98	1 mM β-Hydroxybutyrate	10	1
99	1 mM β-Hydroxybutyrate	9	1
100	1 mM β-Hydroxybutyrate	18	1
101	1 mM β-Hydroxybutyrate	6	1
102	1 mM β-Hydroxybutyrate	19	1
103	1 mM β-Hydroxybutyrate	3	1
104	1 mM β-Hydroxybutyrate	14	1
105	1 mM β-Hydroxybutyrate	5	1
106	1 mM β-Hydroxybutyrate	6	1
107	1 mM β-Hydroxybutyrate	18	1
108	1 mM β-Hydroxybutyrate	9	1
109	1 mM β-Hydroxybutyrate	17	1
110	1 mM β-Hydroxybutyrate	4	1
111	1 mM β-Hydroxybutyrate	21	1
112	1 mM β-Hydroxybutyrate	14	1
113	1 mM β-Hydroxybutyrate	8	1
114	1 mM β-Hydroxybutyrate	4	1
115	1 mM β-Hydroxybutyrate	16	1
116	1 mM β-Hydroxybutyrate	17	1
117	1 mM β-Hydroxybutyrate	12	1
118	1 mM β-Hydroxybutyrate	16	1
119	1 mM β-Hydroxybutyrate	20	1
120	1 mM β-Hydroxybutyrate	4	1
121	1 mM β-Hydroxybutyrate	9	1
122	1 mM β-Hydroxybutyrate	7	1
123	1 mM β-Hydroxybutyrate	20	1
124	1 mM β-Hydroxybutyrate	11	1
125	1 mM β-Hydroxybutyrate	9	1
126	1 mM β-Hydroxybutyrate	27	1
127	1 mM β-Hydroxybutyrate	19	1
128	1 mM β-Hydroxybutyrate	16	1
129	1 mM β-Hydroxybutyrate	10	1
130	1 mM β-Hydroxybutyrate	14	1
131	1 mM β-Hydroxybutyrate	21	1
132	1 mM β-Hydroxybutyrate	18	1
133	1 mM β-Hydroxybutyrate	15	1
134	1 mM β-Hydroxybutyrate	7	1
135	1 mM β-Hydroxybutyrate	19	1
136	1 mM β-Hydroxybutyrate	17	1
137	1 mM β-Hydroxybutyrate	10	1
138	1 mM β-Hydroxybutyrate	14	1
139	1 mM β-Hydroxybutyrate	20	1
140	1 mM β-Hydroxybutyrate	12	1
141	1 mM β-Hydroxybutyrate	16	1
142	1 mM β-Hydroxybutyrate	13	1
143	1 mM β-Hydroxybutyrate	17	1
144	1 mM β-Hydroxybutyrate	6	1
145	500 µm Sodium butyrate	8	1
146	500 µm Sodium butyrate	14	1
147	500 µm Sodium butyrate	19	1
148	500 µm Sodium butyrate	16	1
149	500 µm Sodium butyrate	17	1
150	500 µm Sodium butyrate	6	1
151	500 µm Sodium butyrate	5	1
152	500 µm Sodium butyrate	11	1
153	500 µm Sodium butyrate	7	1
154	500 µm Sodium butyrate	1	1
155	500 µm Sodium butyrate	8	1
156	500 µm Sodium butyrate	18	1
157	500 µm Sodium butyrate	11	1
158	500 µm Sodium butyrate	7	1
159	500 µm Sodium butyrate	15	1
160	500 µm Sodium butyrate	10	1
161	500 µm Sodium butyrate	5	1
162	500 µm Sodium butyrate	7	1
163	500 µm Sodium butyrate	17	1
164	500 µm Sodium butyrate	13	1
165	500 µm Sodium butyrate	13	1
166	500 µm Sodium butyrate	18	1
167	500 µm Sodium butyrate	4	1
168	500 µm Sodium butyrate	4	1
169	500 µm Sodium butyrate	10	1
170	500 µm Sodium butyrate	14	1
171	500 µm Sodium butyrate	9	1
172	500 µm Sodium butyrate	8	1
173	500 µm Sodium butyrate	15	1
174	500 µm Sodium butyrate	14	1
175	500 µm Sodium butyrate	16	1
176	500 µm Sodium butyrate	5	1
177	500 µm Sodium butyrate	3	1
178	500 µm Sodium butyrate	22	1
179	500 µm Sodium butyrate	15	1
180	500 µm Sodium butyrate	13	1
181	500 µm Sodium butyrate	8	1
182	500 µm Sodium butyrate	19	1
183	500 µm Sodium butyrate	18	1
184	500 µm Sodium butyrate	22	1
185	500 µm Sodium butyrate	5	1
186	500 µm Sodium butyrate	11	1
187	500 µm Sodium butyrate	11	1
188	500 µm Sodium butyrate	14	1
189	500 µm Sodium butyrate	4	1
190	500 µm Sodium butyrate	27	1
191	500 µm Sodium butyrate	7	1
192	500 µm Sodium butyrate	11	1
193	500 µm Sodium butyrate	14	1
194	500 µm Sodium butyrate	14	1
195	500 µm Sodium butyrate	13	1
196	500 µm Sodium butyrate	5	1
197	500 µm Sodium butyrate	6	1
198	500 µm Sodium butyrate	14	1
199	500 µm Sodium butyrate	19	1
200	500 µm Sodium butyrate	7	1
201	500 µm Sodium butyrate	9	1
202	500 µm Sodium butyrate	13	1
203	500 µm Sodium butyrate	16	1
204	500 µm Sodium butyrate	8	1
205	500 µm Sodium butyrate	6	1
206	500 µm Sodium butyrate	12	1
207	500 µm Sodium butyrate	16	1
208	500 µm Sodium butyrate	18	1
209	500 µm Sodium butyrate	7	1
210	500 µm Sodium butyrate	14	1
211	500 µm Sodium butyrate	4	1
212	500 µm Sodium butyrate	14	1
213	500 µm Sodium butyrate	11	1
214	500 µm Sodium butyrate	4	1
215	500 µm Sodium butyrate	14	1
216	500 µm Sodium butyrate	9	1
217	500 nm Mithramycin A	19	1
218	500 nm Mithramycin A	15	1
219	500 nm Mithramycin A	13	1
220	500 nm Mithramycin A	11	1
221	500 nm Mithramycin A	7	1
222	500 nm Mithramycin A	4	1
223	500 nm Mithramycin A	8	1
224	500 nm Mithramycin A	17	1
225	500 nm Mithramycin A	5	1
226	500 nm Mithramycin A	12	1
227	500 nm Mithramycin A	13	1
228	500 nm Mithramycin A	15	1
229	500 nm Mithramycin A	20	1
230	500 nm Mithramycin A	20	1
231	500 nm Mithramycin A	25	1
232	500 nm Mithramycin A	2	0
233	500 nm Mithramycin A	12	1
234	500 nm Mithramycin A	5	1
235	500 nm Mithramycin A	9	1
236	500 nm Mithramycin A	6	1
237	500 nm Mithramycin A	0	1
238	500 nm Mithramycin A	19	1
239	500 nm Mithramycin A	6	1
240	500 nm Mithramycin A	15	1
241	500 nm Mithramycin A	13	1
242	500 nm Mithramycin A	19	1
243	500 nm Mithramycin A	19	1
244	500 nm Mithramycin A	21	1
245	500 nm Mithramycin A	5	1
246	500 nm Mithramycin A	14	1
247	500 nm Mithramycin A	19	1
248	500 nm Mithramycin A	7	1
249	500 nm Mithramycin A	15	1
250	500 nm Mithramycin A	9	1
251	500 nm Mithramycin A	8	1
252	500 nm Mithramycin A	26	1
253	500 nm Mithramycin A	13	1
254	500 nm Mithramycin A	19	1
255	500 nm Mithramycin A	14	1
256	500 nm Mithramycin A	16	1
257	500 nm Mithramycin A	4	1
258	500 nm Mithramycin A	6	1
259	500 nm Mithramycin A	11	1
260	500 nm Mithramycin A	19	1
261	500 nm Mithramycin A	23	1
262	500 nm Mithramycin A	8	1
263	500 nm Mithramycin A	21	1
264	500 nm Mithramycin A	14	1
265	500 nm Mithramycin A	5	1
266	500 nm Mithramycin A	19	1
267	500 nm Mithramycin A	11	1
268	500 nm Mithramycin A	14	1
269	500 nm Mithramycin A	7	1
270	500 nm Mithramycin A	8	1
271	500 nm Mithramycin A	17	0
272	500 nm Mithramycin A	8	1
273	500 nm Mithramycin A	20	1
274	500 nm Mithramycin A	19	1
275	500 nm Mithramycin A	18	1
276	500 nm Mithramycin A	14	1
277	500 nm Mithramycin A	15	1
278	500 nm Mithramycin A	15	1
279	500 nm Mithramycin A	7	1
280	500 nm Mithramycin A	17	1
281	500 nm Mithramycin A	20	1
282	500 nm Mithramycin A	0	0
283	500 nm Mithramycin A	13	1
284	500 nm Mithramycin A	15	1
285	500 nm Mithramycin A	14	1
286	500 nm Mithramycin A	16	1
287	500 nm Mithramycin A	6	1
288	500 nm Mithramycin A	20	1

## Sheet: Table S3.
Table S3. Reproductive measures across different treatments and the control group.
Subject	Treatment	Reproductive.Period	Lifetime.Reproductive.Output	Total.Eggs.Dropped	Censor
1	Control	11	25	4	1
2	Control	12	28	2	1
3	Control	10	25	1	1
4	Control	5	14	1	1
5	Control	11	25	2	1
6	Control	12	25	2	1
7	Control	12	26	2	1
8	Control	13	27	2	1
9	Control	3	7	0	1
10	Control	10	24	2	1
11	Control	10	26	2	1
12	Control	6	17	2	1
13	Control	11	23	3	1
14	Control	9	23	3	1
15	Control	4	8	2	1
16	Control	11	27	0	1
17	Control	10	29	2	1
18	Control	2	5	0	1
19	Control	4	11	1	1
20	Control	7	16	1	1
21	Control	13	27	3	1
22	Control	8	27	0	1
23	Control	0	0	0	0
24	Control	3	9	1	1
25	Control	11	26	0	1
26	Control	5	11	0	0
27	Control	9	23	2	1
28	Control	11	27	1	1
29	Control	7	21	1	1
30	Control	8	23	1	1
31	Control	11	19	9	1
32	Control	5	14	1	1
33	Control	10	17	0	1
34	Control	8	21	0	1
35	Control	3	10	0	1
36	Control	9	28	1	1
37	Control	3	7	1	1
38	Control	10	28	0	1
39	Control	12	27	1	1
40	Control	0	0	0	0
41	Control	9	22	3	1
42	Control	0	0	0	1
43	Control	10	24	1	1
44	Control	7	16	3	1
45	Control	5	15	0	1
46	Control	10	27	2	1
47	Control	2	3	0	1
48	Control	3	7	0	1
49	Control	9	24	3	1
50	Control	8	24	4	1
51	Control	10	22	5	1
52	Control	12	27	3	1
53	Control	12	26	3	1
54	Control	5	12	1	1
55	Control	0	0	0	0
56	Control	7	15	9	1
57	Control	10	23	3	1
58	Control	10	26	0	1
59	Control	10	18	9	1
60	Control	11	27	1	1
61	Control	5	13	0	1
62	Control	5	14	0	1
63	Control	1	2	0	1
64	Control	4	13	3	1
65	Control	5	12	0	1
66	Control	0	0	0	1
67	Control	13	22	0	1
68	Control	15	27	0	1
69	Control	9	22	2	1
70	Control	4	11	1	1
71	Control	7	19	5	1
72	Control	8	19	3	1
73	1 mM β-Hydroxybutyrate	4	11	0	1
74	1 mM β-Hydroxybutyrate	8	21	6	1
75	1 mM β-Hydroxybutyrate	9	26	2	1
76	1 mM β-Hydroxybutyrate	10	27	2	1
77	1 mM β-Hydroxybutyrate	0	0	0	1
78	1 mM β-Hydroxybutyrate	9	27	0	1
79	1 mM β-Hydroxybutyrate	9	25	2	1
80	1 mM β-Hydroxybutyrate	9	30	0	1
81	1 mM β-Hydroxybutyrate	11	21	5	1
82	1 mM β-Hydroxybutyrate	10	28	1	1
83	1 mM β-Hydroxybutyrate	10	28	0	1
84	1 mM β-Hydroxybutyrate	9	28	0	1
85	1 mM β-Hydroxybutyrate	12	27	1	1
86	1 mM β-Hydroxybutyrate	10	28	1	1
87	1 mM β-Hydroxybutyrate	9	28	0	1
88	1 mM β-Hydroxybutyrate	11	27	3	1
89	1 mM β-Hydroxybutyrate	4	11	0	1
90	1 mM β-Hydroxybutyrate	10	26	2	1
91	1 mM β-Hydroxybutyrate	12	27	1	1
92	1 mM β-Hydroxybutyrate	10	25	3	1
93	1 mM β-Hydroxybutyrate	4	14	0	1
94	1 mM β-Hydroxybutyrate	5	15	0	1
95	1 mM β-Hydroxybutyrate	10	29	1	1
96	1 mM β-Hydroxybutyrate	9	27	0	1
97	1 mM β-Hydroxybutyrate	0	0	0	1
98	1 mM β-Hydroxybutyrate	10	30	0	1
99	1 mM β-Hydroxybutyrate	9	17	3	1
100	1 mM β-Hydroxybutyrate	9	27	2	1
101	1 mM β-Hydroxybutyrate	5	14	2	1
102	1 mM β-Hydroxybutyrate	10	29	0	1
103	1 mM β-Hydroxybutyrate	2	7	1	1
104	1 mM β-Hydroxybutyrate	11	25	3	1
105	1 mM β-Hydroxybutyrate	4	13	0	1
106	1 mM β-Hydroxybutyrate	5	17	1	1
107	1 mM β-Hydroxybutyrate	10	21	6	1
108	1 mM β-Hydroxybutyrate	3	5	0	1
109	1 mM β-Hydroxybutyrate	8	19	11	1
110	1 mM β-Hydroxybutyrate	3	9	0	1
111	1 mM β-Hydroxybutyrate	10	26	2	1
112	1 mM β-Hydroxybutyrate	10	27	2	1
113	1 mM β-Hydroxybutyrate	7	22	0	1
114	1 mM β-Hydroxybutyrate	3	8	1	1
115	1 mM β-Hydroxybutyrate	12	27	1	1
116	1 mM β-Hydroxybutyrate	11	28	0	1
117	1 mM β-Hydroxybutyrate	9	27	0	1
118	1 mM β-Hydroxybutyrate	14	25	5	1
119	1 mM β-Hydroxybutyrate	11	27	0	1
120	1 mM β-Hydroxybutyrate	3	8	0	1
121	1 mM β-Hydroxybutyrate	6	11	0	1
122	1 mM β-Hydroxybutyrate	6	16	2	1
123	1 mM β-Hydroxybutyrate	10	26	3	1
124	1 mM β-Hydroxybutyrate	9	27	0	1
125	1 mM β-Hydroxybutyrate	9	24	3	1
126	1 mM β-Hydroxybutyrate	10	28	0	1
127	1 mM β-Hydroxybutyrate	10	29	0	1
128	1 mM β-Hydroxybutyrate	10	28	4	1
129	1 mM β-Hydroxybutyrate	3	9	0	1
130	1 mM β-Hydroxybutyrate	8	26	2	1
131	1 mM β-Hydroxybutyrate	11	25	2	1
132	1 mM β-Hydroxybutyrate	10	26	2	1
133	1 mM β-Hydroxybutyrate	10	22	4	1
134	1 mM β-Hydroxybutyrate	7	17	4	1
135	1 mM β-Hydroxybutyrate	13	27	0	1
136	1 mM β-Hydroxybutyrate	10	28	0	1
137	1 mM β-Hydroxybutyrate	10	26	0	1
138	1 mM β-Hydroxybutyrate	9	25	1	1
139	1 mM β-Hydroxybutyrate	13	27	2	1
140	1 mM β-Hydroxybutyrate	8	25	2	1
141	1 mM β-Hydroxybutyrate	10	25	3	1
142	1 mM β-Hydroxybutyrate	10	22		1
143	1 mM β-Hydroxybutyrate	13	23	5	1
144	1 mM β-Hydroxybutyrate	6	16	0	1
145	500 µm Sodium butyrate	8	22	1	1
146	500 µm Sodium butyrate	9	28	0	1
147	500 µm Sodium butyrate	14	27	1	1
148	500 µm Sodium butyrate	11	23	5	1
149	500 µm Sodium butyrate	9	29	0	1
150	500 µm Sodium butyrate	5	12	0	1
151	500 µm Sodium butyrate	4	14	0	1
152	500 µm Sodium butyrate	10	24	1	1
153	500 µm Sodium butyrate	6	19	1	1
154	500 µm Sodium butyrate	0	0	0	1
155	500 µm Sodium butyrate	7	21	1	1
156	500 µm Sodium butyrate	11	27	3	1
157	500 µm Sodium butyrate	10	24	1	1
158	500 µm Sodium butyrate	6	18	2	1
159	500 µm Sodium butyrate	9	27	1	1
160	500 µm Sodium butyrate	9	25	1	1
161	500 µm Sodium butyrate	4	14	0	1
162	500 µm Sodium butyrate	6	18	1	1
163	500 µm Sodium butyrate	11	29	1	1
164	500 µm Sodium butyrate	10	30	1	1
165	500 µm Sodium butyrate	11	23	1	1
166	500 µm Sodium butyrate	13	26	2	1
167	500 µm Sodium butyrate	4	10	1	1
168	500 µm Sodium butyrate	3	10	1	1
169	500 µm Sodium butyrate	9	25	3	1
170	500 µm Sodium butyrate	10	27	1	1
171	500 µm Sodium butyrate	9	21	4	1
172	500 µm Sodium butyrate	7	23	2	1
173	500 µm Sodium butyrate	9	29	0	1
174	500 µm Sodium butyrate	12	24	3	1
175	500 µm Sodium butyrate	8	24	0	1
176	500 µm Sodium butyrate	4	14	0	1
177	500 µm Sodium butyrate	3	5	0	1
178	500 µm Sodium butyrate	10	27	2	1
179	500 µm Sodium butyrate	9	21	5	1
180	500 µm Sodium butyrate	9	27	0	1
181	500 µm Sodium butyrate	7	22	2	1
182	500 µm Sodium butyrate	9	28	1	1
183	500 µm Sodium butyrate	10	26	2	1
184	500 µm Sodium butyrate	11	27	1	1
185	500 µm Sodium butyrate	5	13	0	1
186	500 µm Sodium butyrate	10	24	1	1
187	500 µm Sodium butyrate	9	26	3	1
188	500 µm Sodium butyrate	9	28	0	1
189	500 µm Sodium butyrate	3	10	0	1
190	500 µm Sodium butyrate	11	27	2	1
191	500 µm Sodium butyrate	6	18	0	1
192	500 µm Sodium butyrate	9	26	1	1
193	500 µm Sodium butyrate	11	25	3	1
194	500 µm Sodium butyrate	7	22	2	1
195	500 µm Sodium butyrate	8	24	2	1
196	500 µm Sodium butyrate	4	13	0	1
197	500 µm Sodium butyrate	6	17	0	1
198	500 µm Sodium butyrate	10	23	4	1
199	500 µm Sodium butyrate	15	31	2	1
200	500 µm Sodium butyrate	6	17	1	1
201	500 µm Sodium butyrate	7	17	1	1
202	500 µm Sodium butyrate	13	22	8	1
203	500 µm Sodium butyrate	14	24	1	1
204	500 µm Sodium butyrate	7	20	1	1
205	500 µm Sodium butyrate	6	16	0	1
206	500 µm Sodium butyrate	9	23	5	1
207	500 µm Sodium butyrate	10	26	2	1
208	500 µm Sodium butyrate	10	23	4	1
209	500 µm Sodium butyrate	6	19	0	1
210	500 µm Sodium butyrate	12	22	0	1
211	500 µm Sodium butyrate	4	8	0	1
212	500 µm Sodium butyrate	9	27	1	1
213	500 µm Sodium butyrate	9	25	1	1
214	500 µm Sodium butyrate	3	8	1	1
215	500 µm Sodium butyrate	10	26	2	1
216	500 µm Sodium butyrate	9	23	1	1
217	500 nm Mithramycin A	9	27	0	1
218	500 nm Mithramycin A	11	19	7	1
219	500 nm Mithramycin A	12	28	0	1
220	500 nm Mithramycin A	10	21	0	1
221	500 nm Mithramycin A	6	16	0	1
222	500 nm Mithramycin A	3	8	0	1
223	500 nm Mithramycin A	7	20	3	1
224	500 nm Mithramycin A	10	23	4	1
225	500 nm Mithramycin A	4	12	0	1
226	500 nm Mithramycin A	9	19	1	1
227	500 nm Mithramycin A	9	23	3	1
228	500 nm Mithramycin A	10	16	6	1
229	500 nm Mithramycin A	13	27	0	1
230	500 nm Mithramycin A	13	25	1	1
231	500 nm Mithramycin A	7	17	11	1
232	500 nm Mithramycin A	1	0	0	0
233	500 nm Mithramycin A	10	25	2	1
234	500 nm Mithramycin A	4	7	0	1
235	500 nm Mithramycin A	8	21	1	1
236	500 nm Mithramycin A	5	15	0	1
237	500 nm Mithramycin A	0	0	0	1
238	500 nm Mithramycin A	9	22	7	1
239	500 nm Mithramycin A	6	13	1	1
240	500 nm Mithramycin A	10	24	2	1
241	500 nm Mithramycin A	12	27	1	1
242	500 nm Mithramycin A	10	28	0	1
243	500 nm Mithramycin A	11	25	2	1
244	500 nm Mithramycin A	16	22	4	1
245	500 nm Mithramycin A	4	12	0	1
246	500 nm Mithramycin A	10	27	0	1
247	500 nm Mithramycin A	10	26	2	1
248	500 nm Mithramycin A	6	17	0	1
249	500 nm Mithramycin A	10	24	4	1
250	500 nm Mithramycin A	8	16	6	1
251	500 nm Mithramycin A	7	16	1	1
252	500 nm Mithramycin A	9	22	5	1
253	500 nm Mithramycin A	12	25	1	1
254	500 nm Mithramycin A	13	37	3	1
255	500 nm Mithramycin A	12	29	2	1
256	500 nm Mithramycin A	14	27	0	1
257	500 nm Mithramycin A	4	6	2	1
258	500 nm Mithramycin A	5	15	1	1
259	500 nm Mithramycin A	10	25	2	1
260	500 nm Mithramycin A	13	23	4	1
261	500 nm Mithramycin A	10	24	3	1
262	500 nm Mithramycin A	8	21	0	1
263	500 nm Mithramycin A	12	27	0	1
264	500 nm Mithramycin A	10	25	3	1
265	500 nm Mithramycin A	4	13	0	1
266	500 nm Mithramycin A	10	20	7	1
267	500 nm Mithramycin A	3	0	0	1
268	500 nm Mithramycin A	10	26	1	1
269	500 nm Mithramycin A	6	18	3	1
270	500 nm Mithramycin A	7	20	1	1
271	500 nm Mithramycin A	10	25	3	0
272	500 nm Mithramycin A	8	21	0	1
273	500 nm Mithramycin A	12	23	5	1
274	500 nm Mithramycin A	10	26	1	1
275	500 nm Mithramycin A	11	23	3	1
276	500 nm Mithramycin A	10	22	4	1
277	500 nm Mithramycin A	9	26	1	1
278	500 nm Mithramycin A	8	25	1	1
279	500 nm Mithramycin A	6	16	0	1
280	500 nm Mithramycin A	11	27	0	1
281	500 nm Mithramycin A	10	28	3	1
282	500 nm Mithramycin A	0	0	0	0
283	500 nm Mithramycin A	11	24	3	1
284	500 nm Mithramycin A	9	27	2	1
285	500 nm Mithramycin A	9	28	1	1
286	500 nm Mithramycin A	13	29	1	1
287	500 nm Mithramycin A	6	15	0	1
288	500 nm Mithramycin A	14	21	6	1

## Sheet: Table S4.
Table S4. Survival rates after heat stress exposure across treatments and the control group.
Condition	Time	Survival
Control	24h	0.6
Control	24h	0.6
Control	24h	0.2
Control	24h	0.4
Control	24h	0.2
Control	24h	0.6
Control	24h	0.4
Control	24h	0.4
Control	48h	0
Control	48h	0
Control	48h	0
Control	48h	0
Control	48h	0.2
Control	48h	0
Control	48h	0
Control	48h	0
1 mM β-Hydroxybutyrate	24h	0.6
1 mM β-Hydroxybutyrate	24h	0.6
1 mM β-Hydroxybutyrate	24h	0.6
1 mM β-Hydroxybutyrate	24h	0.6
1 mM β-Hydroxybutyrate	24h	0.8
1 mM β-Hydroxybutyrate	24h	1
1 mM β-Hydroxybutyrate	24h	1
1 mM β-Hydroxybutyrate	24h	0.8
1 mM β-Hydroxybutyrate	48h	0
1 mM β-Hydroxybutyrate	48h	0
1 mM β-Hydroxybutyrate	48h	0.2
1 mM β-Hydroxybutyrate	48h	0
1 mM β-Hydroxybutyrate	48h	0
1 mM β-Hydroxybutyrate	48h	0.4
1 mM β-Hydroxybutyrate	48h	0
1 mM β-Hydroxybutyrate	48h	0.2
500 nm Mithramycin A	24h	1
500 nm Mithramycin A	24h	0.8
500 nm Mithramycin A	24h	1
500 nm Mithramycin A	24h	1
500 nm Mithramycin A	24h	0.8
500 nm Mithramycin A	24h	0.8
500 nm Mithramycin A	24h	0.75
500 nm Mithramycin A	24h	1
500 nm Mithramycin A	48h	0.8
500 nm Mithramycin A	48h	0.2
500 nm Mithramycin A	48h	0.8
500 nm Mithramycin A	48h	0.25
500 nm Mithramycin A	48h	0.6
500 nm Mithramycin A	48h	0.2
500 nm Mithramycin A	48h	0.25
500 nm Mithramycin A	48h	0
500 µm Sodium butyrate	24h	1
500 µm Sodium butyrate	24h	0.8
500 µm Sodium butyrate	24h	0.8
500 µm Sodium butyrate	24h	0.8
500 µm Sodium butyrate	24h	0.8
500 µm Sodium butyrate	24h	1
500 µm Sodium butyrate	24h	0.8
500 µm Sodium butyrate	24h	0.6
500 µm Sodium butyrate	48h	0.8
500 µm Sodium butyrate	48h	0.4
500 µm Sodium butyrate	48h	0.4
500 µm Sodium butyrate	48h	0.2
500 µm Sodium butyrate	48h	0
500 µm Sodium butyrate	48h	0.4
500 µm Sodium butyrate	48h	0.6
500 µm Sodium butyrate	48h	0.2
